# Supplementary material for: Long-Term Tillage and Crop Rotation Regimes Reshape Soil-Borne Oomycete Communities in Soybean, Corn, and Wheat Production Systems
Source: Plants (Basel). 2023 Jun 15;12(12):2338. doi: 10.3390/plants12122338 (PMC10305274; doi:10.3390/plants12122338)
Supplement: Supplementary file 1 [file plants-12-02338-s001.zip]

Archive with 1 entries (1 files):
- plants-2404544-supplementary.pdf
